# Supplementary material for: Molecular characterization of Vibrio cholerae responsible for cholera epidemics in Uganda by PCR, MLVA and WGS
Source: PLoS Negl Trop Dis. 2018 Jun 4;12(6):e0006492. doi: 10.1371/journal.pntd.0006492 (PMC6002109; doi:10.1371/journal.pntd.0006492)
Supplement: S1 Table — "The genomes were submitted to NCBI and accessible under the BioProject ID PRJNA439310." Annotated genomes are available at Genbank accession numbers PYRD00000000-PYRM00000000. (XLSX) [file pntd.0006492.s002.xlsx]

## Sheet: BioSample ID and SRA ID
Supplementary Table 1: BioSample ID and SRA ID
Isolate	VC serotype	Year of collection	Month of collection	District of origin	VC0147	VC0436-7	VC1650	VCA0171	VCA0283	Clonal complex	WGS	Coverage	Genome Size	# contigs	#genes	# complete genes	BioSample #	SRA #
UG056	Inaba	2014	April	Arua	10	9	7	8	18	3
UG058	Inaba	2014	April	Arua	10	9	7	8	17	3
UG071	Inaba	2014	April	Arua	10	9	7	8	18	3	yes	155	4101346	94	3583	3552	SAMN08744328	SRR6871251
UG090	Inaba	2014	April	Moyo	8	9	7	10	21	1
UG080	Inaba	2014	August	Moyo	10	9	7	9	17	3
UG083	Inaba	2014	August	Moyo	10	9	7	9	18	3
UG032	Inaba	2014	May	Moyo	10	9	7	9	16	3
UG055	Inaba	2014	May	Moyo	10	9	7	9	17	3
UG057	Inaba	2014	May	Moyo	10	9	7	9	17	3
UG060	Inaba	2014	May	Moyo	10	9	7	9	17	3	yes	240	4103608	106	3589	3552	SAMN08744327	SRR6871254
UG061	Inaba	2014	May	Moyo	10	9	7	9	17	3
UG067	Inaba	2014	May	Moyo	10	9	7	9	17	3
UG068	Inaba	2014	May	Moyo	10	9	7	9	17	3
UG070	Inaba	2014	May	Moyo	10	9	7	9	17	3
UG072	Inaba	2014	May	Moyo	10	9	7	9	17	3
UG026	Ogawa	2015	April	Kasese	9	4	7	22	28	2	yes	200	4091245	104	3567	3533	SAMN08744332	SRR6871247
UG041	Inaba	2015	April	Kasese	8	9	7	11	21	1
UG045	Inaba	2015	April	Kasese	8	9	7	11	21	1
UG046	Inaba	2015	April	Kasese	8	9	7	11	21	1	yes	260	4109948	114	3589	3539	SAMN08744334	SRR6871245
UG053	Inaba	2015	April	Kasese	8	9	7	10	21	1
UG002	Ogawa	2015	December	Kampala	9	4	7	22	28	2
UG005	Ogawa	2015	December	Kampala	9	4	7	22	28	2
UG027	Ogawa	2015	December	Kampala	11	4	7	22	28	2
UG081	Ogawa	2015	December	Kampala	9	4	7	22	28	2
UG004	Ogawa	2015	December	Moroto	9	4	7	22	28	2
UG029	Inaba	2015	July	Arua	9	9	7	9	17	3
UG040	Inaba	2015	July	Arua	10	9	7	9	17	3	yes	200	4103391	112	3591	3548	SAMN08744326	SRR6871253
UG030	Inaba	2015	July	Kasese	8	9	7	11	21	1
UG037	Inaba	2015	June	Juba	8	9	7	10	21	1
UG048	Inaba	2015	June	Juba	10	9	7	9	18	3
UG025	Inaba	2015	June	Kasese	8	9	7	10	21	1
UG044	Inaba	2015	June	Kasese	8	9	7	10	21	1
UG031	Inaba	2015	May	Kasese	8	9	7	11	21	1
UG035	Inaba	2015	May	Kasese	8	9	7	11	21	1
UG042	Inaba	2015	May	Kasese	8	9	7	10	21	1	yes	260	4112037	122	3603	3541	SAMN08744333	SRR6871248
UG049	Inaba	2015	May	Kasese	8	9	7	11	21	1
UG050	Inaba	2015	May	Kasese	8	9	7	11	21	1
UG052	Inaba	2015	May	Kasese	8	9	7	11	21	1
UG051	n.a.	2015	n.a.	Kasese	8	9	7	11	21	1
UG006	Ogawa	2015	November	Wakiso	9	4	7a	22	28	2
UG034	Inaba	2015	October	Hoima	8	9	7	10	21	1
UG088	Inaba	2015	October	Hoima	8	9	7	11	21	1
UG054	Inaba	2015	September	Hoima	5	9	7	10	21	1	yes	250	4109157	119	3593	3540	SAMN08744335	SRR6871246
UG085	Inaba	2015	September	Hoima	8	9	7	11	21	1
UG086	Inaba	2015	September	Hoima	10	9	7	9	18	3	yes	200	4102566	105	3587	3550	SAMN08744329	SRR6871252
UG003	Ogawa	2016	January	Kampala	9	4	7	22	28	2
UG001	Ogawa	2016	January	Mbale	9	4	7	22	27	2
UG007	Ogawa	2016	January	Mbale	9	4	7	22	27	2
UG009	Ogawa	2016	January	Mbale	9	4	7	22	27	2
UG010	Ogawa	2016	January	Mbale	9	4	7	22	26	2	yes	300	4074721	103	3542	3508	SAMN08744330	SRR6871249
UG011	Ogawa	2016	January	Mbale	9	4	7	22	27	2
UG015	Ogawa	2016	January	Mbale	9	4	7	22	28	2
UG017	Ogawa	2016	January	Mbale	9	4	7	22	27	2
UG018	Ogawa	2016	January	Mbale	9	4	7	22	27	2
UG019	Ogawa	2016	January	Mbale	9	4	7	22	27	2
UG020	Ogawa	2016	January	Mbale	9	4	7	22	27	2	yes	250	4090774	110	3573	3531	SAMN08744331	SRR6871250
UG022	Ogawa	2016	January	Mbale	9	4	7	22	27	2
UG023	Ogawa	2016	January	Mbale	9	4	7	22	27	2
UG024	Ogawa	2016	January	Mbale	9	4	7	22	27	2
UG073	Ogawa	2016	January	Mbale	9	4	7	22	27	2
UG074	Ogawa	2016	January	Mbale	9	4	7	22	27	2
UG075	Ogawa	2016	January	Mityana	9	4	7	22	28	2
UG076	Ogawa	2016	January	Mityana	9	4	7	22	28	2
a -imputed n.a.- not available

## Sheet: GenBank Accession numbers
SUBID	BioProject	BioSample	Accession	Organism	Individual ID
-------------	-----------------	---------------	------
SUB3823636	PRJNA439310	SAMN08744335	PYRD00000000	Vibrio cholerae	UG054
SUB3823636	PRJNA439310	SAMN08744334	PYRE00000000	Vibrio cholerae	UG046
SUB3823636	PRJNA439310	SAMN08744333	PYRF00000000	Vibrio cholerae	UG042
SUB3823636	PRJNA439310	SAMN08744332	PYRG00000000	Vibrio cholerae	UG026
SUB3823636	PRJNA439310	SAMN08744331	PYRH00000000	Vibrio cholerae	UG020
SUB3823636	PRJNA439310	SAMN08744330	PYRI00000000	Vibrio cholerae	UG010
SUB3823636	PRJNA439310	SAMN08744329	PYRJ00000000	Vibrio cholerae	UG086
SUB3823636	PRJNA439310	SAMN08744328	PYRK00000000	Vibrio cholerae	UG071
SUB3823636	PRJNA439310	SAMN08744327	PYRL00000000	Vibrio cholerae	UG060
SUB3823636	PRJNA439310	SAMN08744326	PYRM00000000	Vibrio cholerae	UG040
