# Supplementary material for: Molecular characterization of Vibrio cholerae responsible for cholera epidemics in Uganda by PCR, MLVA and WGS
Source: PLoS Negl Trop Dis. 2018 Jun 4;12(6):e0006492. doi: 10.1371/journal.pntd.0006492 (PMC6002109; doi:10.1371/journal.pntd.0006492)
Supplement: S2 Table — (XLSX) [file pntd.0006492.s003.xlsx]

## Sheet: Sheet1
Isolate name	Isolation year	Country	Transmission Event	Reference	EBI-ENA
CNRVC050077	2005	Democratic Republic of the Congo	T10	Weill et al 2017	ERR1878132
CNRVC030519	2002	Democratic Republic of the Congo	T10	Weill et al 2017	ERR1878101
CNRVC030469	2003	Democratic Republic of the Congo	T10	Weill et al 2017	ERR1878097
CNRVC080370	2008	Democratic Republic of the Congo	T10	Weill et al 2017	ERR1878568
CNRVC140012	2014	Democratic Republic of the Congo	T10	Weill et al 2017	ERR1878607
329_01	2004	Zambia	T10	Weill et al 2017	ERR164768
259_01	2004	Zambia	T10	Weill et al 2017	ERR164773
F5332	1998	Tanzania	T10	Weill et al 2017	ERR1880766
218_02	2003	Zambia	T10	Weill et al 2017	ERR164766
CNRVC040299	2004	Democratic Republic of the Congo	T10	Weill et al 2017	ERR1878116
CNRVC140013	2014	Democratic Republic of the Congo	T10	Weill et al 2017	ERR1878608
169_12	2003	Zambia	T10	Weill et al 2017	ERR164765
336_01	2004	Zambia	T10	Weill et al 2017	ERR164776
Zim_12	2009	Zimbabwe	T11	Weill et al 2017	ERR044798
S0014	2002	Mozambique	T11	Garrine et al. 2017	ERS1938051
S0034	2002	Mozambique	T11	Garrine et al. 2017	ERS1938058
S0035	2002	Mozambique	T11	Garrine et al. 2017	ERS1938059
S0074	2003	Mozambique	T11	Garrine et al. 2017	ERS1938060
S1019828_5	2010	Mozambique	T11	Garrine et al. 2017	ERS1938068
S1020229_6	2010	Mozambique	T11	Garrine et al. 2017	ERS1938072
S121	2003	Mozambique	T11	Garrine et al. 2017	ERS1938079
S152	2003	Mozambique	T11	Garrine et al. 2017	ERS1938085
2011EL_1137	2009	Republic of South Africa	T11	Katz et al. Mbio 2013	SRR774784
CP1038	2009	Zimbabwe	T11	Katz et al. Mbio 2013	SRR227311
CNRVC100224	2010	Nigeria	T12	Weill et al 2017	ERR1878589
CNRVC100186	2010	Cameroon	T12	Weill et al 2017	ERR1878588
CNRVC090175	2009	Nigeria	T12	Weill et al 2017	ERR1878578
CNRVC110262	2011	Nigeria	T12	Weill et al 2017	ERR1878601
L413	2012	Togo	T12	Weill et al 2017	ERR572592
L410	2012	Togo	T12	Weill et al 2017	ERR572590
L397	2010	Togo	T12	Weill et al 2017	ERR572580
65	2015	Tanzania	T10	Kachwamba et al 2016
91	2015	Tanzania	T10	Kachwamba et al 2016
54	2015	Tanzania	T10	Kachwamba et al 2016
35	2015	Tanzania	T10	Kachwamba et al 2016
61	2015	Tanzania	T13	Kachwamba et al 2016
11	2015	Tanzania	T13	Kachwamba et al 2016
73	2015	Tanzania	T13	Kachwamba et al 2016
28	2015	Tanzania	T13	Kachwamba et al 2016
19	2015	Tanzania	T13	Kachwamba et al 2016
38	2015	Tanzania	T13	Kachwamba et al 2016
