# Supplementary material for: Molecular characterization of Vibrio cholerae responsible for cholera epidemics in Uganda by PCR, MLVA and WGS
Source: PLoS Negl Trop Dis. 2018 Jun 4;12(6):e0006492. doi: 10.1371/journal.pntd.0006492 (PMC6002109; doi:10.1371/journal.pntd.0006492)
Supplement: S1 Dataset — (XLS) [file pntd.0006492.s004.xls]

## Sheet: Annual cholera cases and deaths
Annual reported cholera cases and deaths in Uganda, 2014-2016
District	Cases	Deaths
Busia	4	0
Butaleja	264	5
Buvuma	17	0
Kampala	27	0
Mbale	96	6
Moroto	10	1
Kibuku	81	0
Kapchorwa	28	0
Namayingo	264	4
Mayuge	140	7
Sironko	159	4
Palisa	6	1
Bulambuli	284	4
Manafwa	17	2
Budaka	41	4
Nebbi	254	8
Hoima	203	4
Namutumba	15	0
Kayunga	83	5
Zombo	15	2
Arua	6	1
Adjuman	101	0
Yumbe	55	0
Amuru	64	2
Bulisa	82	2
Mityana	2	0
Total (2016)	2318	62
Arua	31	0
Busia	246	5
Hoima	282	8
Kampala	293	7
Kasese	208	2
Mbale	59	1
Moroto	2	0
Wakiso	149	6
Total (2015)	1270	29
Adjumani	2	0
Arua	37	2
Hoima	3	0
Kampala	4	0
Maracha	18	0
Moyo	97	5
Namayingo	109	2
Nebbi	49	0
Ntoroko	2	0
Yumbe	1	0
Total (2014)	322	9
Arua	31	0
Busia	246	5
Hoima	282	8
Kampala	293	7
Kasese	208	2
Mbale	59	1
Moroto	2	0
Wakiso	149	6
	1270	29
